# Supplementary material for: IL-6 Receptor Expression on the Surface of T Cells and Serum Soluble IL-6 Receptor Levels in Patients with Microscopic Polyangiitis and Granulomatosis with Polyangiitis
Source: J Clin Med. 2023 Nov 13;12(22):7059. doi: 10.3390/jcm12227059 (PMC10672709; doi:10.3390/jcm12227059)
Supplement: Supplementary file 1 [file jcm-12-07059-s001.zip]

Archive with 1 entries (1 files):
- jcm-2617999-supplementary.pdf
